# Supplementary material for: Engineering a Vascularized Hypoxic Tumor Model for Therapeutic Assessment
Source: Cells. 2021 Aug 26;10(9):2201. doi: 10.3390/cells10092201 (PMC8468635; doi:10.3390/cells10092201)
Supplement: Supplementary file 1 [file cells-10-02201-s001.zip]

Archive with 1 entries (1 files):
- cells-1320523-supplementary.pdf
